# Supplementary material for: A Novel Hypothermic Preservation Formulation Containing SUL-138 Enables Long-Term Hypothermic Storage of Clinical-Grade CAR-T Cells
Source: Pharmaceutics. 2026 Mar 28;18(4):414. doi: 10.3390/pharmaceutics18040414 (PMC13118681; doi:10.3390/pharmaceutics18040414)
Supplement: Supplementary file 1 [file pharmaceutics-18-00414-s001.zip]

Archive with 1 entries (1 files):
- pharmaceutics-4190735-supplementary.pdf
